# Supplementary material for: Public health surveillance of Vibrio cholerae in travellers returning to the United Kingdom
Source: J Med Microbiol. 2026 Feb 6;75(2):002121. doi: 10.1099/jmm.0.002121 (PMC12881997; doi:10.1099/jmm.0.002121)
Supplement: Uncited Table S1. [file jmm-75-02121-s001.xlsx]

## Sheet: Clean data
NGS ID	SRA Accession	Year	Travel Destination	Continent	Organism Identified	Serotype	Gene Profile
229140	SRR7062492	2015	Tanzania, united republic of	Africa	Vibrio cholerae	non-O1, non-O139	toxR
229141	SRR7062493	2015	Thailand	Asia	Vibrio cholerae	non-O1, non-O139	toxR
229131	SRR7062494	2015	Dominican republic	North America	Vibrio cholerae	non-O1, non-O139	toxR
229132	SRR7062495	2015	Pakistan	Asia	Vibrio cholerae	O1 Inaba	toxR, O1, El-Tor, ctxA
229133	SRR7062496	2015	Dominican republic	North America	Vibrio cholerae	non-O1, non-O139	toxR
229134	SRR7062497	2015	Viet nam	Asia	Vibrio cholerae	non-O1, non-O139	toxR
229135	SRR7062498	2015	Spain	Europe	Vibrio cholerae	non-O1, non-O139
229136	SRR7062499	2015	Pakistan	Asia	Vibrio cholerae	O1 Inaba	toxR, O1, El-Tor, ctxA
229137	SRR7062500	2015	Asian continent	Asia	Vibrio cholerae	O1 Ogawa El Tor	toxR, O1, El-Tor, ctxA
229138	SRR7062501	2015	Morocco	Africa	Vibrio cholerae	O1 Ogawa El Tor	toxR, O1, El-Tor
236147	SRR7062507	2015	Turkey	Asia	Vibrio cholerae	non-O1, non-O139	toxR
236148	SRR7062508	2015	Thailand	Asia	Vibrio cholerae	non-O1, non-O139	toxR
236141	SRR7062510	2015	Cuba	North America	Vibrio cholerae	non-O1, non-O139	toxR
236142	SRR7062511	2015	Egypt	Africa	Vibrio cholerae	non-O1, non-O139	toxR
236140	SRR7062513	2015	India	Asia	Vibrio cholerae	non-O1, non-O139	toxR
236145	SRR7062514	2015	Cuba	North America	Vibrio cholerae	non-O1, non-O139	toxR
236146	SRR7062515	2015	Cuba	North America	Vibrio cholerae	non-O1, non-O139	toxR
236143	SRR7062516	2015	India	Asia	Vibrio cholerae	non-O1, non-O139	toxR
236144	SRR7062517	2015	India	Asia	Vibrio cholerae	non-O1, non-O139	toxR
236149	SRR7062540	2015	Thailand	Asia	Vibrio cholerae	non-O1, non-O139	toxR
229150	SRR7062612	2015	India	Asia	Vibrio cholerae	non-O1, non-O139	toxR
229151	SRR7062613	2015	India	Asia	Vibrio cholerae	O1 Ogawa El Tor	toxR, O1, El-Tor, ctxA
229146	SRR7062614	2015	India	Asia	Vibrio cholerae	O1 Ogawa El Tor	toxR, O1, El-Tor, ctxA
229147	SRR7062615	2015	India	Asia	Vibrio cholerae	O1 Ogawa El Tor	toxR, O1, El-Tor, ctxA
229148	SRR7062616	2015	N/A		Vibrio cholerae	non-O1, non-O139	toxR
229149	SRR7062617	2015	Pakistan	Asia	Vibrio cholerae	O1 Inaba El Tor	toxR, O1, El-Tor, ctxA
229142	SRR7062618	2015	Pakistan	Asia	Vibrio cholerae	O1 Inaba El Tor	toxR, O1, El-Tor, ctxA
229143	SRR7062619	2015	India	Asia	Vibrio cholerae	non-O1, non-O139	toxR
229144	SRR7062620	2015	Pakistan	Asia	Vibrio cholerae	O1 Inaba El Tor	toxR, O1, El-Tor, ctxA
229145	SRR7062621	2015	Cuba	North America	Vibrio cholerae	non-O1, non-O139	toxR
229160	SRR7062633	2015	Mexico	North America	Vibrio cholerae	non-O1, non-O139	toxR
229153	SRR7062634	2015	India	Asia	Vibrio cholerae	O1 Ogawa El Tor	toxR, O1, El-Tor, ctxA
229152	SRR7062635	2015	India	Asia	Vibrio cholerae	non-O1, non-O139	toxR
229155	SRR7062636	2015	Pakistan	Asia	Vibrio cholerae	O1 Ogawa El Tor	toxR, O1, El-Tor, ctxA
229154	SRR7062637	2015	N/A		Vibrio cholerae	non-O1, non-O139	toxR
229157	SRR7062638	2015	India	Asia	Vibrio cholerae	O1 Inaba El Tor	toxR, O1, El-Tor, ctxA
229156	SRR7062639	2015	India	Asia	Vibrio cholerae	non-O1, non-O139	toxR
229159	SRR7062640	2015	India	Asia	Vibrio cholerae	non-O1, non-O139	toxR
229158	SRR7062641	2015	India	Asia	Vibrio cholerae	O1 El Tor	toxR, O1, El-Tor, ctxA
338369	SRR7062504	2016	Asian continent	Asia	Vibrio cholerae	non-O1, non-O139	toxR
338368	SRR7062505	2016	African continent	Africa	Vibrio cholerae	non-O1, non-O139	toxR
338367	SRR7062506	2016	Greece	Europe	Vibrio cholerae	non-O1, non-O139	toxR
338366	SRR7062509	2016	Pakistan	Asia	Vibrio cholerae	O1 El Tor	toxR, O1, El-Tor, ctxA
338372	SRR7062520	2016	Thailand	Asia	Vibrio cholerae	non-O1, non-O139	toxR
249361	SRR7062532	2016	India	Asia	Vibrio cholerae	O1 Ogawa El Tor	toxR, O1, El-Tor, ctxA
245589	SRR7062533	2016	India	Asia	Vibrio cholerae	O1 Inaba	toxR
245552	SRR7062534	2016	Cambodia	Asia	Vibrio cholerae	non-O1, non-O139	toxR
244429	SRR7062535	2016	Tanzania, united republic of	Africa	Vibrio cholerae	non-O1, non-O139	toxR
241796	SRR7062536	2016	Dominican republic	North America	Vibrio cholerae	non-O1, non-O139	toxR
238393	SRR7062537	2016	Indonesia	Asia	Vibrio cholerae	O1 Ogawa	toxR, O1, El-Tor
238384	SRR7062538	2016	Pakistan	Asia	Vibrio cholerae	non-O1, non-O139	toxR
236151	SRR7062539	2016	Cuba	North America	Vibrio cholerae	non-O1, non-O139	toxR
275807	SRR7062542	2016	India	Asia	Vibrio cholerae	O1 Inaba	toxR
256158	SRR7062543	2016	India	Asia	Vibrio cholerae	O1 Ogawa El Tor	toxR, O1, El-Tor, ctxA
259262	SRR7062544	2016	Thailand	Asia	Vibrio cholerae	O1 Inaba El Tor	toxR
261401	SRR7062545	2016	India	Asia	Vibrio cholerae	O1 Ogawa El Tor	toxR, O1, El-Tor, ctxA
270064	SRR7062547	2016	Thailand	Asia	Vibrio cholerae	non-O1, non-O139	toxR
271056	SRR7062548	2016	Cuba	North America	Vibrio cholerae	non-O1, non-O139	toxR
333073	SRR7062551	2016	Pakistan	Asia	Vibrio cholerae	O1 Inaba El Tor	toxR, O1, El-Tor, ctxA
333072	SRR7062552	2016	India	Asia	Vibrio cholerae	non-O1, non-O139
333076	SRR7062553	2016	Pakistan	Asia	Vibrio cholerae	O1 El Tor	toxR, O1, El-Tor, ctxA
333074	SRR7062554	2016	Philippines	Asia	Vibrio cholerae	non-O1, non-O139	toxR
277843	SRR7062556	2016	Not stated	N/A	Vibrio cholerae	non-O1, non-O139	toxR, O1, El-Tor, ctxA
333070	SRR7062557	2016	India	Asia	Vibrio cholerae	non-O1, non-O139	toxR
333078	SRR7062559	2016	Pakistan	Asia	Vibrio cholerae	O1 El Tor	toxR, O1
333077	SRR7062560	2016	Mexico	North America	Vibrio cholerae	non-O1, non-O139	toxR
338361	SRR7062572	2016	Asian continent	Asia	Vibrio cholerae	non-O1, non-O139	toxR
338362	SRR7062573	2016	Pakistan	Asia	Vibrio cholerae	O1 El Tor	toxR, O1, El-Tor, ctxA
333085	SRR7062574	2016	Viet nam	Asia	Vibrio cholerae	non-O1, non-O139	toxR
338360	SRR7062575	2016	India	Asia	Vibrio cholerae	non-O1, non-O139	toxR
333082	SRR7062576	2016	Pakistan	Asia	Vibrio cholerae	O1 El Tor	toxR, O1, El-Tor, ctxA
333083	SRR7062577	2016	African continent	Africa	Vibrio cholerae	non-O1, non-O139	toxR
333080	SRR7062578	2016	India	Asia	Vibrio cholerae	non-O1, non-O139	toxR
333081	SRR7062579	2016	Sri lanka	Asia	Vibrio cholerae	non-O1, non-O139	toxR
338363	SRR7062580	2016	N/A		Vibrio cholerae	non-O1, non-O139	toxR
229161	SRR7062632	2016	Peru	South America	Vibrio cholerae	O1 Inaba El Tor	toxR, O1, El-Tor, ctxA
513461	SRR7062502	2017	African continent	Africa	Vibrio cholerae	O1 Inaba	toxR, O1
513463	SRR7062503	2017	Pakistan	Asia	Vibrio cholerae	O1 El Tor	toxR, O1, El-Tor, ctxA
506324	SRR7062522	2017	Pakistan	Asia	Vibrio cholerae	non-O1, non-O139	toxR
506322	SRR7062523	2017	Pakistan	Asia	Vibrio cholerae	non-O1, non-O139	toxR
506321	SRR7062524	2017	India	Asia	Vibrio cholerae	non-O1, non-O139	toxR
506317	SRR7062525	2017	Pakistan	Asia	Vibrio cholerae	O1 Inaba El Tor	toxR, O1, El-Tor, ctxA
506315	SRR7062527	2017	Uganda	Africa	Vibrio cholerae	non-O1, non-O139	toxR
506314	SRR7062528	2017	Kenya	Africa	Vibrio cholerae	non-O1, non-O139
506313	SRR7062529	2017	Pakistan	Asia	Vibrio cholerae	O1 El Tor	toxR, O1, El-Tor, ctxA
506312	SRR7062530	2017	Saudi arabia	Asia	Vibrio cholerae	non-O1, non-O139	toxR
497762	SRR7062564	2017	Kenya	Africa	Vibrio cholerae	non-O1, non-O139	toxR
497763	SRR7062565	2017	Not stated	N/A	Vibrio cholerae	non-O1, non-O139	toxR
497764	SRR7062566	2017	Yemen	Asia	Vibrio cholerae	non-O1, non-O139	toxR
495751	SRR7062568	2017	Asian continent	Asia	Vibrio cholerae	non-O1, non-O139	toxR
495750	SRR7062582	2017	Indonesia	Asia	Vibrio cholerae	non-O1, non-O139	toxR
495749	SRR7062583	2017	Egypt	Africa	Vibrio cholerae	non-O1, non-O139	toxR
495744	SRR7062584	2017	Cuba	North America	Vibrio cholerae	non-O1, non-O139
495748	SRR7062588	2017	India	Asia	Vibrio cholerae	O1 El Tor	toxR, O1, El-Tor, ctxA
495747	SRR7062589	2017	Ghana	Africa	Vibrio cholerae	non-O1, non-O139	toxR
495746	SRR7062590	2017	India	Asia	Vibrio cholerae	non-O1, non-O139	toxR
495745	SRR7062591	2017	India	Asia	Vibrio cholerae	non-O1, non-O139	toxR
467146	SRR7062592	2017	N/A		Vibrio cholerae	non-O1, non-O139	toxR
467330	SRR7062593	2017	N/A		Vibrio cholerae	non-O1, non-O139
435324	SRR7062596	2017	Botswana	Africa	Vibrio cholerae	non-O1, non-O139
455158	SRR7062597	2017	Laos	Asia	Vibrio cholerae	non-O1, non-O139	toxR
458093	SRR7062598	2017	India	Asia	Vibrio cholerae	non-O1, non-O139	toxR
462569	SRR7062599	2017	Sri lanka	Asia	Vibrio cholerae	non-O1, non-O139	toxR
500351	SRR7062602	2017	Thailand	Asia	Vibrio cholerae	non-O1, non-O139	toxR
498828	SRR7062604	2017	N/A		Vibrio cholerae	non-O1, non-O139	toxR
498829	SRR7062605	2017	Dominican republic	North America	Vibrio cholerae	non-O1, non-O139	toxR
498826	SRR7062606	2017	India	Asia	Vibrio cholerae	non-O1, non-O139	toxR
498827	SRR7062607	2017	Kenya	Africa	Vibrio cholerae	non-O1, non-O139	toxR
506311	SRR7062611	2017	N/A		Vibrio cholerae	non-O1, non-O139	toxR
498820	SRR7062622	2017	India	Asia	Vibrio cholerae	non-O1, non-O139
498819	SRR7062623	2017	Pakistan	Asia	Vibrio cholerae	O1 El Tor	toxR, O1, El-Tor, ctxA
498822	SRR7062624	2017	Thailand	Asia	Vibrio cholerae	non-O1, non-O139	toxR
498821	SRR7062625	2017	Thailand	Asia	Vibrio cholerae	non-O1, non-O139	toxR
497777	SRR7062626	2017	Somalia	Africa	Vibrio cholerae	non-O1, non-O139	toxR
497776	SRR7062627	2017	India	Asia	Vibrio cholerae	O1 El Tor	toxR, O1, El-Tor
497778	SRR7062629	2017	India	Asia	Vibrio cholerae	non-O1, non-O139	toxR
498824	SRR7062630	2017	Thailand	Asia	Vibrio cholerae	non-O1, non-O139	toxR
498823	SRR7062631	2017	Thailand	Asia	Vibrio cholerae	O1 El Tor	toxR, O1, El-Tor
358383	SRR7062642	2017	India	Asia	Vibrio cholerae	O139	toxR, O139
521985	SRR7647201	2017	India	Asia	Vibrio cholerae	O1 Inaba El Tor	toxR, O1, El-Tor, ctxA
509935	SRR7062521	2018	India	Asia	Vibrio cholerae	O1 Ogawa El Tor	toxR, O1, El-Tor, ctxA
495820	SRR7062570	2018	Thailand	Asia	Vibrio cholerae	non-O1, non-O139	toxR
493492	SRR7062586	2018	Thailand	Asia	Vibrio cholerae	O1	toxR, O1
492564	SRR7062587	2018	Thailand	Asia	Vibrio cholerae	non-O1, non-O139
478562	SRR7062608	2018	Kenya	Africa	Vibrio cholerae	non-O1, non-O139	toxR
490283	SRR7062609	2018	Thailand	Asia	Vibrio cholerae	O139	O139
570830	SRR7647171	2018	Thailand	Asia	Vibrio cholerae	non-O1, non-O139	toxR
570819	SRR7647173	2018	Mexico	North America	Vibrio cholerae	non-O1, non-O139	toxR
562975	SRR7647176	2018	Pakistan	Asia	Vibrio cholerae	O1 El Tor	toxR, O1, El-Tor, ctxA
562973	SRR7647177	2018	Pakistan	Asia	Vibrio cholerae	O1 El Tor	toxR, O1, El-Tor, ctxA
578061	SRR7647179	2018	African continent	Africa	Vibrio cholerae	non-O1, non-O139	toxR
555441	SRR7647187	2018	N/A		Vibrio cholerae	non-O1, non-O139	toxR
553234	SRR7647189	2018	India	Asia	Vibrio cholerae	O1 El Tor	toxR, O1, El-Tor, ctxA
572158	SRR7647194	2018	Pakistan	Asia	Vibrio cholerae	non-O1, non-O139	toxR
573577	SRR7647197	2018	Asian continent	Asia	Vibrio cholerae	non-O1, non-O139	toxR
527595	SRR7647205	2018	India	Asia	Vibrio cholerae	non-O1, non-O139	toxR
532495	SRR7647206	2018	India	Asia	Vibrio cholerae	non-O1, non-O139	toxR
597060	SRR8169143	2018	Egypt	Africa	Vibrio cholerae	non-O1, non-O139	toxR
586044	SRR8169144	2018	Thailand	Asia	Vibrio cholerae	non-O1, non-O139	toxR, O139
585213	SRR8169145	2018	Cuba	North America	Vibrio cholerae	non-O1, non-O139	toxR, Classical
590452	SRR8169146	2018	Bangladesh	Asia	Vibrio cholerae	O139	toxR, O139
590902	SRR8169148	2018	India	Asia	Vibrio cholerae	non-O1, non-O139	toxR
591958	SRR8169151	2018	N/A		Vibrio cholerae	non-O1, non-O139	toxR
627270	SRR8169153	2018	Pakistan	Asia	Vibrio cholerae	O1 El Tor	toxR, O1, El-Tor, ctxA
633012	SRR8169154	2018	India	Asia	Vibrio cholerae	non-O1, non-O139	toxR
607830	SRR8169155	2018	N/A		Vibrio cholerae	non-O1, non-O139	toxR
604974	SRR8169157	2018	India	Asia	Vibrio cholerae	O1 El Tor	toxR, O1, El-Tor, ctxA
604819	SRR8169158	2018	N/A		Vibrio cholerae	O1 El Tor	toxR, O1, El-Tor, ctxA
610795	SRR8169161	2018	Uzbekistan	Asia	Vibrio cholerae	non-O1, non-O139	toxR
608593	SRR8169162	2018	Asian continent	Asia	Vibrio cholerae	O1	toxR, O1
625768	SRR8169165	2018	Cyprus	Europe	Vibrio cholerae	non-O1, non-O139	toxR
623221	SRR8169171	2018	Tunisia	Africa	Vibrio cholerae	O1	toxR, O1
623562	SRR8169172	2018	Kenya	Africa	Vibrio cholerae	non-O1, non-O139	toxR
619944	SRR8169174	2018	Bangladesh	Asia	Vibrio cholerae	O1 El Tor	toxR, O1, El-Tor, ctxA
639837	SRR9157608	2018	India	Asia	Vibrio cholerae	non-O1, non-O139	toxR
639784	SRR9157609	2018	Sri lanka	Asia	Vibrio cholerae	non-O1, non-O139	toxR
638123	SRR9157610	2018	Morocco	Africa	Vibrio cholerae	non-O1, non-O139	toxR
638129	SRR9157611	2018	Bangladesh	Asia	Vibrio cholerae	non-O1, non-O139	toxR
654723	SRR9157616	2018	Pakistan	Asia	Vibrio cholerae	O1 El Tor	toxR, O1, El-Tor, ctxA
653575	SRR9157617	2018	Not stated	N/A	Vibrio cholerae	non-O1, non-O139	toxR
657114	SRR9157618	2018	N/A		Vibrio cholerae	non-O1, non-O139	toxR
654724	SRR9157619	2018	Pakistan	Asia	Vibrio cholerae	O1 El Tor	toxR, O1, El-Tor, ctxA
652115	SRR9157620	2018	India	Asia	Vibrio cholerae	O1 El Tor	toxR, O1, El-Tor, ctxA
769183	SRR10441549	2019	N/A		Vibrio cholerae	non-O1, non-O139	toxR
829033	SRR10441551	2019	N/A		Vibrio cholerae	non-O1, non-O139	toxR
821172	SRR10441556	2019	Tunisia	Africa	Vibrio cholerae	non-O1, non-O139	toxR
821094	SRR10441557	2019	Morocco	Africa	Vibrio cholerae	non-O1, non-O139	toxR
812229	SRR10441564	2019	Israel	Asia	Vibrio cholerae	non-O1, non-O139	toxR
804384	SRR10441571	2019	India	Asia	Vibrio cholerae	non-O1, non-O139	toxR
804547	SRR10441572	2019	India	Asia	Vibrio cholerae	non-O1, non-O139	toxR
798661	SRR10441574	2019	India	Asia	Vibrio cholerae	non-O1, non-O139	toxR
798397	SRR10441576	2019	Pakistan	Asia	Vibrio cholerae	non-O1, non-O139	toxR
795035	SRR10441580	2019	India	Asia	Vibrio cholerae	non-O1, non-O139	toxR
790573	SRR10441582	2019	N/A		Vibrio cholerae	non-O1, non-O139	toxR
787282	SRR10441585	2019	India	Asia	Vibrio cholerae	O1	toxR, O1, El-Tor, ctxA
841930	SRR10531433	2019	India	Asia	Vibrio cholerae	O1 El Tor	toxR, O1, El-Tor
841497	SRR10531434	2019	N/A		Vibrio cholerae	non-O1, non-O139	toxR
837057	SRR10531435	2019	India	Asia	Vibrio cholerae	O1	toxR, O1
851890	SRR26217556	2019	India	Asia	Vibrio cholerae	non-O1, non-O139	toxR
882741	SRR26217561	2019	Kenya	Africa	Vibrio cholerae	O1 El Tor	toxR, O1, El-Tor, ctxA
882772	SRR26217562	2019	Pakistan	Asia	Vibrio cholerae	O1 El Tor	toxR, O1, El-Tor, ctxA
882768	SRR26217565	2019	Pakistan	Asia	Vibrio cholerae	O1 El Tor	toxR, O1, El-Tor, ctxA
882810	SRR26217595	2019	India	Asia	Vibrio cholerae	O1 El Tor	toxR, O1, El-Tor, ctxA
882809	SRR26217602	2019	India	Asia	Vibrio cholerae	O1 El Tor	toxR, O1, El-Tor, ctxA
882777	SRR26217603	2019	Peru	South America	Vibrio cholerae	non-O1, non-O139	toxR
882745	SRR26217606	2019	Bangladesh	Asia	Vibrio cholerae	O1 El Tor	toxR, O1, El-Tor, ctxA
882811	SRR26217615	2019	Thailand	Asia	Vibrio cholerae	non-O1, non-O139	toxR
851858	SRR26217624	2019	Viet nam	Asia	Vibrio cholerae	non-O1, non-O139	toxR
882771	SRR26217636	2019	Pakistan	Asia	Vibrio cholerae	O1 El Tor	toxR, O1, El-Tor, ctxA
882748	SRR26217651	2019	Tunisia	Africa	Vibrio cholerae	O1	toxR, O1
882749	SRR26217656	2019	Egypt	Africa	Vibrio cholerae	non-O1, non-O139	toxR
882795	SRR26217661	2019	Indonesia	Asia	Vibrio cholerae	non-O1, non-O139	toxR
882740	SRR26217663	2019	Tunisia	Africa	Vibrio cholerae	non-O1, non-O139	toxR
730991	SRR9157596	2019	India	Asia	Vibrio cholerae	O1 El Tor	toxR, O1, El-Tor, ctxA
678022	SRR9157599	2019	Thailand	Asia	Vibrio cholerae	non-O1, non-O139	toxR
684756	SRR9157600	2019	Cambodia	Asia	Vibrio cholerae	non-O1, non-O139	toxR
699257	SRR9157602	2019	Cuba	North America	Vibrio cholerae	non-O1, non-O139	toxR
720087	SRR9157603	2019	N/A		Vibrio cholerae	non-O1, non-O139	toxR
720125	SRR9157604	2019	Viet nam	Asia	Vibrio cholerae	non-O1, non-O139	toxR
741057	SRR9157627	2019	Pakistan	Asia	Vibrio cholerae	O1 El Tor	toxR, O1, El-Tor, ctxA
743844	SRR9157632	2019	India	Asia	Vibrio cholerae	O1 El Tor	toxR, O1, El-Tor, ctxA
954439	SRR26217582	2020	N/A		Vibrio cholerae	non-O1, non-O139	toxR
893937	SRR26217585	2020	India	Asia	Vibrio cholerae	O1 El Tor	toxR, O1, El-Tor, ctxA
1057338	SRR26217589	2020	N/A		Vibrio cholerae	non-O1, non-O139	toxR
907290	SRR26217604	2020	Pakistan	Asia	Vibrio cholerae	O1 El Tor	toxR, O1, El-Tor, ctxA
880014	SRR26217608	2020	Indonesia	Asia	Vibrio cholerae	non-O1, non-O139	toxR
877927	SRR26217632	2020	Thailand	Asia	Vibrio cholerae	non-O1, non-O139	toxR
905461	SRR26217645	2020	N/A		Vibrio cholerae	non-O1, non-O139	toxR
891496	SRR26941970	2020	Indonesia	Asia	Vibrio cholerae	non-O1, non-O139	toxR
1502172	SRR26217597	2021	Bangladesh	Asia	Vibrio cholerae	O1 El Tor	toxR, O1, El-Tor, ctxA
1306283	SRR26217625	2021	Indonesia	Asia	Vibrio cholerae	non-O1, non-O139	toxR
1540525	SRR26217648	2021	Bangladesh	Asia	Vibrio cholerae	O1 El Tor	toxR, O1, El-Tor, ctxA
1120248	SRR31901921	2021	N/A		Vibrio cholerae	non-O1, non-O139	toxR
1657422	SRR25430831	2022	Iraq	Asia	Vibrio cholerae	O1 El Tor	toxR, O1, El-Tor, ctxA
1687455	SRR25430835	2022	Pakistan	Asia	Vibrio cholerae	O1 El Tor	toxR, O1, El-Tor, ctxA
1650696	SRR25430847	2022	Asian continent	Asia	Vibrio cholerae	O1 El Tor	toxR, O1, El-Tor, ctxA
1698414	SRR25430848	2022	Bangladesh	Asia	Vibrio cholerae	O1 El Tor	toxR, O1, El-Tor, ctxA
1637604	SRR25430852	2022	Pakistan	Asia	Vibrio cholerae	O1 El Tor	toxR, O1, El-Tor, ctxA
1658381	SRR25430856	2022	Pakistan	Asia	Vibrio cholerae	O1 El Tor	toxR, O1, El-Tor, ctxA
1696353	SRR25430858	2022	Pakistan	Asia	Vibrio cholerae	O1 El Tor	toxR, O1, El-Tor, ctxA
1703541	SRR25430883	2022	N/A		Vibrio cholerae	O1 El Tor	toxR, O1, El-Tor, ctxA
1689082	SRR25430921	2022	Iran, islamic republic of	Asia	Vibrio cholerae	O1 El Tor	toxR, O1, El-Tor, ctxA
1616420	SRR25430923	2022	Bangladesh	Asia	Vibrio cholerae	O1 El Tor	toxR, O1, El-Tor, ctxA
1692220	SRR25431038	2022	Pakistan	Asia	Vibrio cholerae	O1 El Tor	toxR, O1, El-Tor, ctxA
1621077	SRR25431050	2022	Bangladesh	Asia	Vibrio cholerae	O1 El Tor	toxR, O1, El-Tor, ctxA
1855918	SRR25431051	2022	India	Asia	Vibrio cholerae	O1 El Tor	toxR, O1, El-Tor, ctxA
1716770	SRR25431052	2022	Philippines	Asia	Vibrio cholerae	O1 El Tor	toxR, O1, El-Tor, ctxA
1705739	SRR25431053	2022	Pakistan	Asia	Vibrio cholerae	O1 El Tor	toxR, O1, El-Tor, ctxA
1619896	SRR25434421	2022	Middle East (region)	Asia	Vibrio cholerae	O1 El Tor	toxR, O1, El-Tor, ctxA
1619848	SRR25434422	2022	Pakistan	Asia	Vibrio cholerae	O1 El Tor	toxR, O1, El-Tor, ctxA
1619874	SRR25434423	2022	Pakistan	Asia	Vibrio cholerae	O1 El Tor	toxR, O1, El-Tor, ctxA
1654098	SRR25434424	2022	India	Asia	Vibrio cholerae	O1 El Tor	toxR, O1, El-Tor, ctxA
1613030	SRR25434472	2022	Bangladesh	Asia	Vibrio cholerae	O1 El Tor	toxR, O1, El-Tor, ctxA
1622308	SRR26217570	2022	Pakistan	Asia	Vibrio cholerae	non-O1, non-O139	toxR
1740832	SRR26217575	2022	Indonesia	Asia	Vibrio cholerae	non-O1, non-O139	toxR
1686855	SRR26217580	2022	Kenya	Africa	Vibrio cholerae	non-O1, non-O139	toxR
1664663	SRR26217605	2022	Bangladesh	Asia	Vibrio cholerae	non-O1, non-O139	toxR
1755827	SRR26217620	2022	Jordan	Asia	Vibrio cholerae	non-O1, non-O139	toxR
1771115	SRR26217623	2022	Indonesia	Asia	Vibrio cholerae	non-O1, non-O139	toxR
1682950	SRR26217630	2022	N/A		Vibrio cholerae	non-O1, non-O139	toxR
1571849	SRR26217635	2022	N/A		Vibrio cholerae	non-O1, non-O139	toxR
1651147	SRR26217638	2022	Turkey	Asia	Vibrio cholerae	non-O1, non-O139
1700397	SRR26217650	2022	Cuba	North America	Vibrio cholerae	non-O1, non-O139	toxR
1673884	SRR26217652	2022	N/A		Vibrio cholerae	non-O1, non-O139	toxR
1619887	SRR26217658	2022	Mexico	North America	Vibrio cholerae	non-O1, non-O139	toxR
1671593	SRR26217662	2022	Greece	Europe	Vibrio cholerae	non-O1, non-O139	toxR
1726682	SRR26217667	2022	Egypt	Africa	Vibrio cholerae	non-O1, non-O139	toxR
1834715	SRR26941927	2022	Dominican republic	North America	Vibrio cholerae	non-O1, non-O139	toxR
1690877	SRR26942049	2022	Indonesia	Asia	Vibrio cholerae	non-O1, non-O139	toxR
1213065	SRR26217554	2023	Pakistan	Asia	Vibrio cholerae	O1 El Tor	toxR, O1, El-Tor, ctxA
1214638	SRR26217564	2023	Indonesia	Asia	Vibrio cholerae	non-O1, non-O139	toxR
1230138	SRR26217572	2023	N/A		Vibrio cholerae	non-O1, non-O139	toxR
1231589	SRR26217573	2023	Thailand	Asia	Vibrio cholerae	non-O1, non-O139	toxR
1844967	SRR26217576	2023	N/A		Vibrio cholerae	non-O1, non-O139	toxR
1202169	SRR26217578	2023	Pakistan	Asia	Vibrio cholerae	O1 El Tor	toxR, O1, El-Tor, ctxA
1223868	SRR26217579	2023	Tunisia	Africa	Vibrio cholerae	non-O1, non-O139	toxR
1113756	SRR26217583	2023	Sub-Saharan Africa (most likely Zimbabwe)	Africa	Vibrio cholerae	O1 El Tor	toxR, O1, El-Tor, ctxA
1200093	SRR26217584	2023	N/A		Vibrio cholerae	O1 El Tor	toxR, O1, El-Tor, ctxA
1875420	SRR26217587	2023	Thailand	Asia	Vibrio cholerae	O139	toxR, O139
1236330	SRR26217588	2023	India	Asia	Vibrio cholerae	non-O1, non-O139	toxR
1182832	SRR26217591	2023	Pakistan	Asia	Vibrio cholerae	O1 El Tor	toxR, O1, El-Tor, ctxA
1233747	SRR26217596	2023	India	Asia	Vibrio cholerae	non-O1, non-O139	toxR
1182831	SRR26217598	2023	Pakistan	Asia	Vibrio cholerae	O1 El Tor	toxR, O1, El-Tor, ctxA
1216946	SRR26217599	2023	Pakistan	Asia	Vibrio cholerae	O1 El Tor	toxR, O1, El-Tor, ctxA
1218846	SRR26217609	2023	Tunisia	Africa	Vibrio cholerae	non-O1, non-O139	toxR
1901530	SRR26217611	2023	Kenya	Africa	Vibrio cholerae	O1 El Tor	toxR, O1, El-Tor, ctxA
1903301	SRR26217612	2023	India	Asia	Vibrio cholerae	non-O1, non-O139	toxR
1205024	SRR26217613	2023	Cyprus	Europe	Vibrio cholerae	non-O1, non-O139	toxR
1241637	SRR26217617	2023	N/A		Vibrio cholerae	O1 El Tor	toxR, O1, El-Tor, ctxA
1232156	SRR26217621	2023	Iraq	Asia	Vibrio cholerae	O1 El Tor	toxR, O1, El-Tor, ctxA
1158437	SRR26217622	2023	Tunisia	Africa	Vibrio cholerae	non-O1, non-O139	toxR
1230139	SRR26217634	2023	African continent	Africa	Vibrio cholerae	non-O1, non-O139	toxR
1228699	SRR26217642	2023	Pakistan	Asia	Vibrio cholerae	non-O1, non-O139	toxR
1200202	SRR26217664	2023	Mexico	North America	Vibrio cholerae	O1	toxR, O1
1232116	SRR26217665	2023	Iraq	Asia	Vibrio cholerae	O1 El Tor	toxR, O1, El-Tor, ctxA
1820151	SRR26217668	2023	N/A		Vibrio cholerae	non-O1, non-O139	toxR
1139888	SRR26217681	2023	Asian continent	Asia	Vibrio cholerae	non-O1, non-O139	toxR
1260733	SRR26257112	2023	Pakistan	Asia	Vibrio cholerae	O1 El Tor	toxR, O1, El-Tor, ctxA
1259385	SRR26269978	2023	Not stated	N/A	Vibrio cholerae	non-O1, non-O139	toxR
1260892	SRR26289783	2023	Egypt	Africa	Vibrio cholerae	non-O1, non-O139	toxR
1270996	SRR26351450	2023	N/A		Vibrio cholerae	non-O1, non-O139	toxR
1271036	SRR26351451	2023	India	Asia	Vibrio cholerae	non-O1, non-O139	toxR
1282694	SRR26422249	2023	Iran, islamic republic of	Asia	Vibrio cholerae	O1 El Tor	toxR, O1, El-Tor, ctxA
1289734	SRR26490849	2023	Pakistan	Asia	Vibrio cholerae	O1 El Tor	toxR, O1, El-Tor, ctxA
1297253	SRR26630969	2023	Morocco	Africa	Vibrio cholerae	non-O1, non-O139	toxR
1304220	SRR26769462	2023	N/A		Vibrio cholerae	non-O1, non-O139	toxR
1220762	SRR26941971	2023	N/A		Vibrio cholerae	non-O1, non-O139	toxR
1320012	SRR26942048	2023	Tunisia	Africa	Vibrio cholerae	non-O1, non-O139	toxR
1218149	SRR26942050	2023	Tunisia	Africa	Vibrio cholerae	non-O1, non-O139	toxR
1234696	SRR26942064	2023	Morocco	Africa	Vibrio cholerae	O1	toxR, O1
1322374	SRR26969853	2023	N/A		Vibrio cholerae	non-O1, non-O139	toxR
1339621	SRR27209754	2023	Egypt	Africa	Vibrio cholerae	non-O1, non-O139	toxR
1337017	SRR27209759	2023	Indonesia	Asia	Vibrio cholerae	non-O1, non-O139	toxR
1355297	SRR27383001	2023	Thailand	Asia	Vibrio cholerae	non-O1, non-O139	toxR
1364723	SRR27449512	2023	Madagascar	Africa	Vibrio cholerae	non-O1, non-O139	toxR
1440477	SRR28245459	2024	Caribbean	North America	Vibrio cholerae	non-O1, non-O139	toxR
1443185	SRR28280554	2024	Dominican republic	North America	Vibrio cholerae	non-O1, non-O139	toxR
1444411	SRR28280555	2024	N/A		Vibrio cholerae	non-O1, non-O139	toxR
1462092	SRR28530837	2024	Not stated	N/A	Vibrio cholerae	non-O1, non-O139	toxR
1465054	SRR28574634	2024	N/A		Vibrio cholerae	non-O1, non-O139	toxR
1470077	SRR28643761	2024	Thailand	Asia	Vibrio cholerae	non-O1, non-O139	toxR
1472460	SRR28706933	2024	Viet nam	Asia	Vibrio cholerae	non-O1, non-O139	toxR
1485827	SRR28876182	2024	Indonesia	Asia	Vibrio cholerae	non-O1, non-O139	toxR
1492768	SRR28980939	2024	Mexico	North America	Vibrio cholerae	non-O1, non-O139	toxR
1529428	SRR29346341	2024	Côte d'Ivoire	Africa	Vibrio cholerae	non-O1, non-O139	toxR
1537243	SRR29428844	2024	Dominican republic	North America	Vibrio cholerae	non-O1, non-O139	toxR
1537794	SRR29478231	2024	N/A		Vibrio cholerae	O1 El Tor	toxR, O1, El-Tor, ctxA
1547933	SRR29656177	2024	Tunisia	Africa	Vibrio cholerae	non-O1, non-O139	toxR
1559970	SRR29807179	2024	N/A		Vibrio cholerae	non-O1, non-O139	toxR
1562887	SRR29823298	2024	N/A		Vibrio cholerae	non-O1, non-O139	toxR
1563811	SRR29860891	2024	N/A		Vibrio cholerae	non-O1, non-O139	toxR
1568362	SRR29952020	2024	India	Asia	Vibrio cholerae	non-O1, non-O139	toxR
1568315	SRR29952034	2024	N/A		Vibrio cholerae	non-O1, non-O139	toxR
1568361	SRR29974021	2024	Indonesia	Asia	Vibrio cholerae	non-O1, non-O139	toxR
1578507	SRR30148177	2024	Cuba	North America	Vibrio cholerae	non-O1, non-O139	toxR
1583650	SRR30236208	2024	Dominican republic	North America	Vibrio cholerae	non-O1, non-O139	toxR
1583553	SRR30255675	2024	Cyprus	Europe	Vibrio cholerae	O139	toxR, O139
1585647	SRR30255683	2024	Pakistan	Asia	Vibrio cholerae	O1 El Tor	toxR, O1, El-Tor, ctxA
1584872	SRR30255686	2024	African continent	Africa	Vibrio cholerae	non-O1, non-O139	toxR
1587577	SRR30298173	2024	African continent	Africa	Vibrio cholerae	non-O1, non-O139	toxR
1588924	SRR30344241	2024	Morocco	Africa	Vibrio cholerae	non-O1, non-O139	toxR
1589406	SRR30357367	2024	N/A		Vibrio cholerae	non-O1, non-O139	toxR
1590742	SRR30361278	2024	India	Asia	Vibrio cholerae	O1 El Tor	toxR, O1, El-Tor, ctxA
1595224	SRR30545986	2024	Thailand	Asia	Vibrio cholerae	non-O1, non-O139	toxR
1563823	SRR31901736	2024	Turkey	Asia	Vibrio cholerae	non-O1, non-O139	toxR
1662639	SRR31901929	2024	Ghana	Africa	Vibrio cholerae	O1 El Tor	toxR, O1, El-Tor, ctxA
1602582	SRR31901930	2024	Not stated	N/A	Vibrio cholerae	non-O1, non-O139	toxR
1641856	SRR31901931	2024	Morocco	Africa	Vibrio cholerae	non-O1, non-O139	toxR
1597905	SRR31901932	2024	Cape verde	Africa	Vibrio cholerae	non-O1, non-O139	toxR
1652134	SRR31901936	2024	Nigeria	Africa	Vibrio cholerae	O1 El Tor	toxR, O1, El-Tor, ctxA
1639672	SRR31901937	2024	Asian continent	Asia	Vibrio cholerae	non-O1, non-O139	toxR
1639671	SRR31901939	2024	Tanzania, united republic of	Africa	Vibrio cholerae	non-O1, non-O139	toxR
1618072	SRR31901940	2024	Tunisia	Africa	Vibrio cholerae	non-O1, non-O139	toxR
1627503	SRR31901941	2024	N/A		Vibrio cholerae	non-O1, non-O139	toxR
1658377	SRR31901942	2024	Thailand	Asia	Vibrio cholerae	non-O1, non-O139	toxR
1616341	SRR31901943	2024	N/A		Vibrio cholerae	non-O1, non-O139	toxR
1614228	SRR31901945	2024	Pakistan	Asia	Vibrio cholerae	O1 El Tor	toxR, O1, El-Tor, ctxA
1605084	SRR31901946	2024	N/A		Vibrio cholerae	non-O1, non-O139	toxR
1623537	SRR31901949	2024	Dominican republic	North America	Vibrio cholerae	non-O1, non-O139	toxR
1609624	SRR31901950	2024	N/A		Vibrio cholerae	non-O1, non-O139	toxR
1607486	SRR31901951	2024	Morocco	Africa	Vibrio cholerae	O139	toxR, O139
1604070	SRR31901958	2024	Morocco	Africa	Vibrio cholerae	non-O1, non-O139	toxR
1618073	SRR31901959	2024	Tunisia	Africa	Vibrio cholerae	non-O1, non-O139	toxR
1626184	SRR31901961	2024	Nigeria	Africa	Vibrio cholerae	O1 El Tor	toxR, O1, El-Tor, ctxA
1618075	SRR31901965	2024	India	Asia	Vibrio cholerae	O139	toxR, O139
1647889	SRR31901967	2024	India	Asia	Vibrio cholerae	non-O1, non-O139	toxR
1630869	SRR31901968	2024	African continent	Africa	Vibrio cholerae	O1	toxR, O1
1614229	SRR31901969	2024	N/A		Vibrio cholerae	O1 El Tor	toxR, O1, El-Tor, ctxA
1605085	SRR31902027	2024	Colombia	South America	Vibrio cholerae	non-O1, non-O139	toxR
